# Supplementary material for: Whole-cell modeling of E. coli colonies enables quantification of single-cell heterogeneity in antibiotic responses
Source: PLoS Comput Biol. 2023 Jun 16;19(6):e1011232. doi: 10.1371/journal.pcbi.1011232 (PMC10310025; doi:10.1371/journal.pcbi.1011232)
Supplement: S1 Table — Moran’s I and Bonferroni-adjusted p-values for concentration of OmpF, TolC, MarR, and AmpC monomers at the end (26000 seconds) of three baseline glucose simulations (seed 0, 100, 10000). (CSV) [file pcbi.1011232.s011.csv]

Initial Seed	Protein	Moran's I	Adj. p-value
0	OmpF	4.56E-02	0.0615
0	MarR	6.74E-02	0.003
0	AmpC	4.93E-02	0.036
0	TolC	2.02E-02	1
100	OmpF	1.65E-02	1
100	MarR	5.61E-02	0.0195
100	AmpC	2.12E-02	0.801
100	TolC	3.24E-02	0.215
10000	OmpF	4.85E-02	1
10000	MarR	5.60E-02	0.687
10000	AmpC	2.30E-02	1
10000	TolC	6.16E-02	0.503
